# Supplementary material for: Severe Childhood Malaria Syndromes Defined by Plasma Proteome Profiles
Source: PLoS One. 2012 Dec 4;7(12):e49778. doi: 10.1371/journal.pone.0049778 (PMC3514223; doi:10.1371/journal.pone.0049778)
Supplement: Data S1 — Solid-phase fractionation data. (XLS) [file pone.0049778.s001.xls]

## Sheet: CCvsCM
Solid-Phase Fractionation CC vs. CM Biomarkers (22)
N	ProteinChip Chemistry	Laser Intensity (nJ)	m/z
1	weak-cation exchange	1600	9287.92
2	weak-cation exchange	1600	11552.1
3	weak-cation exchange	3000	4447.46
4	weak-cation exchange	3000	11053.5
5	weak-cation exchange	3000	11685.7
6	weak-cation exchange	3000	13176.4
7	reverse phase	1800	1504.69
8	reverse phase	1800	1529.73
9	reverse phase	1800	2531.7
10	reverse phase	1800	11441
11	reverse phase	1800	18278.6
12	reverse phase	3000	20190.7
13	reverse phase	3000	25902.3
14	reverse phase	3000	26025.5
15	reverse phase	3000	57590.6
16	strong-anion exchange	1600	1503.82
17	strong-anion exchange	1600	4019.96
18	strong-anion exchange	1600	6429.74
19	strong-anion exchange	1600	8560.8
20	strong-anion exchange	1600	14044.2
21	strong-anion exchange	1600	17189.6
22	strong-anion exchange	2800	8680.15

## Sheet: CCvsSMA
Solid-Phase Fractionation CC vs. SMA Biomarkers (33)
N	ProteinChip Chemistry	Laser Intensity (nJ)	m/z
1	weak-cation exchange	1600	8899.18
2	weak-cation exchange	1600	9096.34
3	weak-cation exchange	1600	15137.1
4	weak-cation exchange	3000	3375.18
5	weak-cation exchange	3000	7055.73
6	weak-cation exchange	3000	9972.68
7	weak-cation exchange	3000	30949.4
8	weak-cation exchange	3000	34226.4
9	reverse phase	1800	1504.58
10	reverse phase	1800	1997.9
11	reverse phase	1800	4276.69
12	reverse phase	1800	7446.56
13	reverse phase	1800	8768.78
14	reverse phase	1800	12702
15	reverse phase	1800	12845.3
16	reverse phase	1800	17263.2
17	reverse phase	3000	5052.81
18	reverse phase	3000	6436.93
19	reverse phase	3000	25902.3
20	reverse phase	3000	26027
21	reverse phase	3000	31952.8
22	reverse phase	3000	109071
23	strong-anion exchange	1600	1501.94
24	strong-anion exchange	1600	4343.61
25	strong-anion exchange	1600	6429.74
26	strong-anion exchange	1600	8768.51
27	strong-anion exchange	1600	11528.9
28	strong-anion exchange	1600	86027.4
29	strong-anion exchange	2800	6427.34
30	strong-anion exchange	2800	8686.5
31	strong-anion exchange	2800	9547.45
32	strong-anion exchange	2800	18287.9
33	strong-anion exchange	2800	23391.5

## Sheet: CCvsUM
Solid-Phase Fractionation CC vs. UM Biomarkers (32)
N	ProteinChip Chemistry	Laser Intensity (nJ)	m/z
1	weak-cation exchange	1600	5901.95
2	weak-cation exchange	1600	7765.18
3	weak-cation exchange	1600	9288.69
4	weak-cation exchange	1600	11118.8
5	weak-cation exchange	1600	11545.4
6	weak-cation exchange	3000	3396.81
7	weak-cation exchange	3000	3857.98
8	weak-cation exchange	3000	7784.61
9	weak-cation exchange	3000	11111.2
10	weak-cation exchange	3000	11409.6
11	weak-cation exchange	3000	21732.8
12	reverse phase	1800	1504.79
13	reverse phase	1800	1529.95
14	reverse phase	1800	2531.7
15	reverse phase	1800	3218.16
16	reverse phase	1800	4342.99
17	reverse phase	1800	6340.51
18	reverse phase	1800	20400.3
19	reverse phase	3000	12669.2
20	reverse phase	3000	20188.2
21	reverse phase	3000	21350.8
22	reverse phase	3000	25770.4
23	strong-anion exchange	1600	1503.96
24	strong-anion exchange	1600	1528.46
25	strong-anion exchange	1600	11443.1
26	strong-anion exchange	1600	11527.7
27	strong-anion exchange	1600	14038.6
28	strong-anion exchange	1600	29088.2
29	strong-anion exchange	1600	84531.4
30	strong-anion exchange	2800	1536.7
31	strong-anion exchange	2800	75523.2
32	strong-anion exchange	2800	112915

## Sheet: CCvsDC
Solid-Phase Fractionation CC vs. DC Biomarkers (26)
N	ProteinChip Chemistry	Laser Intensity (nJ)	m/z
1	weak-cation exchange	1600	6358.26
2	weak-cation exchange	1600	8560.95
3	weak-cation exchange	1600	11703.5
4	weak-cation exchange	1600	91878.5
5	weak-cation exchange	3000	10811.7
6	weak-cation exchange	3000	28012.4
7	reverse phase	1800	7663.72
8	reverse phase	1800	8559.23
9	reverse phase	1800	8767.77
10	reverse phase	1800	20403.2
11	reverse phase	1800	39882.3
12	reverse phase	1800	141567
13	reverse phase	3000	4281.53
14	reverse phase	3000	4351.73
15	reverse phase	3000	8685.32
16	reverse phase	3000	11517.8
17	reverse phase	3000	17246.6
18	reverse phase	3000	17349.4
19	reverse phase	3000	20167.8
20	reverse phase	3000	25902.3
21	reverse phase	3000	26026.4
22	reverse phase	3000	36705
23	reverse phase	3000	99396.6
24	strong-anion exchange	1600	1527.54
25	strong-anion exchange	1600	10677.8
26	strong-anion exchange	2800	4608.4

## Sheet: CMvsDC
Solid-Phase Fractionation CM vs. DC Biomarkers (62)
N	ProteinChip Chemistry	Laser Intensity (nJ)	m/z
1	weak-cation exchange	1600	4253.59
2	weak-cation exchange	1600	4623.96
3	weak-cation exchange	1600	5424.34
4	weak-cation exchange	1600	8141.84
5	weak-cation exchange	1600	8604.61
6	weak-cation exchange	1600	10234.5
7	weak-cation exchange	1600	11485.6
8	weak-cation exchange	1600	84044.6
9	weak-cation exchange	1600	109001
10	weak-cation exchange	1600	127100
11	weak-cation exchange	1600	176228
12	weak-cation exchange	1600	190540
13	weak-cation exchange	3000	2478.76
14	weak-cation exchange	3000	3901.28
15	weak-cation exchange	3000	7943.13
16	weak-cation exchange	3000	8569.8
17	weak-cation exchange	3000	10780.1
18	weak-cation exchange	3000	12663.5
19	weak-cation exchange	3000	21680.3
20	weak-cation exchange	3000	43603.9
21	weak-cation exchange	3000	73679.7
22	weak-cation exchange	3000	125401
23	reverse phase	1800	1504.59
24	reverse phase	1800	1621.38
25	reverse phase	1800	1979.17
26	reverse phase	1800	1996.14
27	reverse phase	1800	2010.99
28	reverse phase	1800	2028.96
29	reverse phase	1800	2531.15
30	reverse phase	1800	4276.77
31	reverse phase	1800	4340.56
32	reverse phase	1800	4403.9
33	reverse phase	1800	8769.35
34	reverse phase	1800	9126.14
35	reverse phase	1800	67399
36	reverse phase	3000	7603.54
37	reverse phase	3000	10844.9
38	reverse phase	3000	12661.4
39	reverse phase	3000	25898.7
40	reverse phase	3000	66566.9
41	reverse phase	3000	75980.8
42	reverse phase	3000	148982
43	strong-anion exchange	1600	2010.93
44	strong-anion exchange	1600	3370.56
45	strong-anion exchange	1600	4121.34
46	strong-anion exchange	1600	5031.16
47	strong-anion exchange	1600	8560.85
48	strong-anion exchange	1600	16114.9
49	strong-anion exchange	1600	19402.7
50	strong-anion exchange	1600	67694.6
51	strong-anion exchange	1600	92968.2
52	strong-anion exchange	1600	95197.7
53	strong-anion exchange	1600	132154
54	strong-anion exchange	2800	1618.77
55	strong-anion exchange	2800	9147.59
56	strong-anion exchange	2800	14031.9
57	strong-anion exchange	2800	16460.3
58	strong-anion exchange	2800	18340.7
59	strong-anion exchange	2800	19342.4
60	strong-anion exchange	2800	66626.6
61	strong-anion exchange	2800	71675.9
62	strong-anion exchange	2800	121368

## Sheet: SMAvsDC
Solid-Phase Fractionation SMA vs. DC Biomarkers (38)
N	ProteinChip Chemistry	Laser Intensity (nJ)	m/z
1	weak-cation exchange	1600	3313.12
2	weak-cation exchange	1600	4956.79
3	weak-cation exchange	1600	6836.21
4	weak-cation exchange	1600	7768.95
5	weak-cation exchange	1600	9196.28
6	weak-cation exchange	1600	9510.57
7	weak-cation exchange	1600	10834.3
8	weak-cation exchange	1600	23481.7
9	weak-cation exchange	1600	84368.3
10	weak-cation exchange	1600	107963
11	weak-cation exchange	1600	112146
12	weak-cation exchange	1600	117431
13	weak-cation exchange	1600	155289
14	weak-cation exchange	1600	166306
15	weak-cation exchange	3000	5681.14
16	weak-cation exchange	3000	6630.59
17	weak-cation exchange	3000	8078.57
18	weak-cation exchange	3000	8700.81
19	weak-cation exchange	3000	90979.7
20	reverse phase	1800	6429.15
21	reverse phase	1800	7438.76
22	reverse phase	1800	10704.6
23	reverse phase	1800	74355.2
24	reverse phase	1800	141014
25	reverse phase	3000	6428.14
26	reverse phase	3000	6642.72
27	reverse phase	3000	7383.23
28	reverse phase	3000	8555.96
29	reverse phase	3000	17357.4
30	strong-anion exchange	1600	4132.79
31	strong-anion exchange	1600	13183.8
32	strong-anion exchange	1600	122826
33	strong-anion exchange	1600	149683
34	strong-anion exchange	2800	1528.8
35	strong-anion exchange	2800	10813.5
36	strong-anion exchange	2800	96786.7
37	strong-anion exchange	2800	136609
38	strong-anion exchange	2800	145208

## Sheet: UMvsDC
Solid-Phase Fractionation UM vs. DC Biomarkers (21)
N	ProteinChip Chemistry	Laser Intensity (nJ)	m/z
1	weak-cation exchange	1600	7771.12
2	weak-cation exchange	3000	7751.35
3	weak-cation exchange	3000	7942.15
4	weak-cation exchange	3000	8579.17
5	weak-cation exchange	3000	13068.6
6	weak-cation exchange	3000	15909.9
7	weak-cation exchange	3000	18351.8
8	weak-cation exchange	3000	21689.3
9	reverse phase	1800	1504.69
10	reverse phase	1800	1790.6
11	reverse phase	1800	6847.27
12	reverse phase	1800	20400.3
13	reverse phase	1800	67431.7
14	reverse phase	3000	77822.2
15	reverse phase	3000	116935
16	strong-anion exchange	1600	1504.16
17	strong-anion exchange	1600	4624.22
18	strong-anion exchange	1600	104560
19	strong-anion exchange	2800	28019.6
20	strong-anion exchange	2800	100642
21	strong-anion exchange	2800	103849

## Sheet: CMvsSMA
Solid-Phase Fractionation CM vs. SMA Biomarkers (24)
N	ProteinChip Chemistry	Laser Intensity (nJ)	m/z
1	weak-cation exchange	1600	4047.62
2	weak-cation exchange	1600	4119.6
3	weak-cation exchange	1600	4251.79
4	weak-cation exchange	1600	6431.64
5	weak-cation exchange	1600	7483.96
6	weak-cation exchange	1600	14736.6
7	weak-cation exchange	1600	84337.4
8	weak-cation exchange	3000	4262.36
9	weak-cation exchange	3000	14686.5
10	weak-cation exchange	3000	16458.2
11	reverse phase	1800	2083.5
12	reverse phase	1800	5839.41
13	reverse phase	1800	6031.81
14	reverse phase	1800	6343.16
15	reverse phase	1800	7628.16
16	reverse phase	1800	64396.9
17	reverse phase	3000	9564.93
18	reverse phase	3000	10679.2
19	reverse phase	3000	67654.6
20	reverse phase	3000	103325
21	strong-anion exchange	1600	4132.79
22	strong-anion exchange	1600	4190.78
23	strong-anion exchange	2800	8552.47
24	strong-anion exchange	2800	9684.38

## Sheet: CMvsUM
Solid-Phase Fractionation CM vs. UM Biomarkers (36)
N	ProteinChip Chemistry	Laser Intensity (nJ)	m/z
1	weak-cation exchange	1600	4134.43
2	weak-cation exchange	1600	4353.14
3	weak-cation exchange	1600	4623.22
4	weak-cation exchange	1600	7752.23
5	weak-cation exchange	1600	23453.1
6	weak-cation exchange	1600	176267
7	weak-cation exchange	3000	4995.31
8	weak-cation exchange	3000	5706.8
9	weak-cation exchange	3000	11414.7
10	weak-cation exchange	3000	13065.5
11	weak-cation exchange	3000	13746.8
12	weak-cation exchange	3000	18057.1
13	weak-cation exchange	3000	21720.9
14	weak-cation exchange	3000	90096.7
15	weak-cation exchange	3000	103353
16	weak-cation exchange	3000	112315
17	weak-cation exchange	3000	174945
18	reverse phase	1800	1543.95
19	reverse phase	1800	1621.74
20	reverse phase	1800	1780.76
21	reverse phase	1800	9913.43
22	reverse phase	1800	18362.6
23	reverse phase	1800	23256.3
24	reverse phase	1800	32065.7
25	reverse phase	3000	5003.25
26	reverse phase	3000	7376.25
27	reverse phase	3000	10689.4
28	reverse phase	3000	17234.5
29	reverse phase	3000	49891.6
30	strong-anion exchange	1600	1620.28
31	strong-anion exchange	1600	8686.97
32	strong-anion exchange	1600	128514
33	strong-anion exchange	2800	3506.63
34	strong-anion exchange	2800	8556.99
35	strong-anion exchange	2800	8683.66
36	strong-anion exchange	2800	149227

## Sheet: SMAvsUM
Solid-Phase Fractionation SMA vs. UM Biomarkers (54)
N	ProteinChip Chemistry	Laser Intensity (nJ)	m/z
1	weak-cation exchange	1600	3315.61
2	weak-cation exchange	1600	4353.67
3	weak-cation exchange	1600	4956.79
4	weak-cation exchange	1600	6183.13
5	weak-cation exchange	1600	6625.73
6	weak-cation exchange	1600	7754.15
7	weak-cation exchange	1600	35392.4
8	weak-cation exchange	3000	9278.42
9	weak-cation exchange	3000	9893.56
10	weak-cation exchange	3000	11870.9
11	weak-cation exchange	3000	18351.8
12	reverse phase	1800	1504.67
13	reverse phase	1800	4847.96
14	reverse phase	1800	5024.56
15	reverse phase	1800	5145.49
16	reverse phase	1800	8508.71
17	reverse phase	1800	9562.44
18	reverse phase	1800	10923.1
19	reverse phase	1800	15795.1
20	reverse phase	1800	17570.2
21	reverse phase	1800	24416.4
22	reverse phase	1800	27194
23	reverse phase	1800	31147.3
24	reverse phase	1800	37928.1
25	reverse phase	1800	45745.7
26	reverse phase	1800	102193
27	reverse phase	1800	117659
28	reverse phase	1800	161962
29	reverse phase	3000	1623.13
30	reverse phase	3000	5754.38
31	reverse phase	3000	11504.5
32	reverse phase	3000	24349.3
33	reverse phase	3000	30033.7
34	reverse phase	3000	108460
35	reverse phase	3000	140378
36	reverse phase	3000	159730
37	reverse phase	3000	187293
38	strong-anion exchange	1600	2011.34
39	strong-anion exchange	1600	4052.19
40	strong-anion exchange	1600	4352.87
41	strong-anion exchange	1600	4623.72
42	strong-anion exchange	1600	8902.66
43	strong-anion exchange	1600	13979.9
44	strong-anion exchange	1600	56211.6
45	strong-anion exchange	1600	95379.9
46	strong-anion exchange	1600	99814.1
47	strong-anion exchange	1600	137882
48	strong-anion exchange	2800	4120.61
49	strong-anion exchange	2800	4264.2
50	strong-anion exchange	2800	6086.44
51	strong-anion exchange	2800	9154.42
52	strong-anion exchange	2800	11169.7
53	strong-anion exchange	2800	17086.9
54	strong-anion exchange	2800	29031.2
