# Supplementary material for: Severe Childhood Malaria Syndromes Defined by Plasma Proteome Profiles
Source: PLoS One. 2012 Dec 4;7(12):e49778. doi: 10.1371/journal.pone.0049778 (PMC3514223; doi:10.1371/journal.pone.0049778)
Supplement: Data S2 — Liquid-phase fractionation data. (XLS) [file pone.0049778.s002.xls]

## Sheet: CMvsSMA
	Liquid-Phase Anion-Exchange Fraction 1					Liquid-Phase Anion-Exchange Fraction 2					Liquid-Phase Anion-Exchange Fraction 3					Liquid-Phase Anion-Exchange Fraction 4					Liquid-Phase Anion-Exchange Fraction 5					Liquid-Phase Anion-Exchange Fraction 6
	N	ProteinChip Chemistry	Laser Intensity (nJ)	m/z		N	ProteinChip Chemistry	Laser Intensity (nJ)	m/z		N	ProteinChip Chemistry	Laser Intensity (nJ)	m/z		N	ProteinChip Chemistry	Laser Intensity (nJ)	m/z		N	ProteinChip Chemistry	Laser Intensity (nJ)	m/z		N	ProteinChip Chemistry	Laser Intensity (nJ)	m/z
	1	weak-cation exchange	1800	4108.38		1	weak-cation exchange	1800	2396.6		1	weak-cation exchange	1800	3396.29		1	weak-cation exchange	1800	2065.16		1	weak-cation exchange	1800	2093.75		1	weak-cation exchange	1800	3889.23
	2	weak-cation exchange	1800	16245.1		2	weak-cation exchange	1800	2449.41		2	weak-cation exchange	1800	5072.87		2	weak-cation exchange	1800	2166.32		2	weak-cation exchange	1800	5578.42		2	weak-cation exchange	1800	4664.52
	3	weak-cation exchange	1800	38927.9		3	weak-cation exchange	1800	3270.52		3	weak-cation exchange	1800	5828.67		3	weak-cation exchange	1800	2448.72		3	weak-cation exchange	1800	8947.47		3	weak-cation exchange	1800	9984.35
	4	weak-cation exchange	1800	40999.7		4	weak-cation exchange	1800	4012.89		4	weak-cation exchange	1800	8694.88		4	weak-cation exchange	1800	3294.33		4	weak-cation exchange	1800	9158.42		4	weak-cation exchange	1800	26255.2
	5	weak-cation exchange	1800	45911.5		5	weak-cation exchange	1800	4351.47		5	weak-cation exchange	1800	9563.21		5	weak-cation exchange	1800	4453.35		5	weak-cation exchange	1800	11610.9		5	weak-cation exchange	1800	26460.3
	6	weak-cation exchange	1800	52445.1		6	weak-cation exchange	1800	4434.15		6	weak-cation exchange	1800	14434.5		6	weak-cation exchange	1800	5158.14		6	weak-cation exchange	1800	22321.2		6	weak-cation exchange	1800	32280.3
	7	weak-cation exchange	1800	55716.9		7	weak-cation exchange	1800	4515.4		7	weak-cation exchange	1800	16460.5		7	weak-cation exchange	1800	6581.74		7	weak-cation exchange	1800	30946.7		7	weak-cation exchange	1800	40975.8
	8	weak-cation exchange	1800	114095		8	weak-cation exchange	1800	4752.49		8	weak-cation exchange	1800	20753.9		8	weak-cation exchange	1800	8833.45		8	weak-cation exchange	1800	53119.6		8	weak-cation exchange	1800	42148.8
	9	weak-cation exchange	1800	115860		9	weak-cation exchange	1800	5118.73		9	weak-cation exchange	1800	51803.8		9	weak-cation exchange	1800	15094.4		9	weak-cation exchange	1800	112523		9	weak-cation exchange	1800	45107.4
	10	weak-cation exchange	3000	17151.7		10	weak-cation exchange	1800	5482.38		10	weak-cation exchange	1800	72369.5		10	weak-cation exchange	1800	15827.5		10	weak-cation exchange	1800	141320		10	weak-cation exchange	1800	48902.4
	11	weak-cation exchange	3000	32202.4		11	weak-cation exchange	1800	5575.22		11	weak-cation exchange	1800	73167.9		11	weak-cation exchange	1800	16038.1		11	weak-cation exchange	1800	186462		11	weak-cation exchange	1800	51427.3
	12	weak-cation exchange	3000	52718.9		12	weak-cation exchange	1800	5843.28		12	weak-cation exchange	1800	102346		12	weak-cation exchange	1800	18886.7		12	weak-cation exchange	3000	2473.15		12	weak-cation exchange	1800	53884.5
	13	weak-cation exchange	3000	106014		13	weak-cation exchange	1800	6681.13		13	weak-cation exchange	1800	141296		13	weak-cation exchange	1800	20766.9		13	weak-cation exchange	3000	4473.91		13	weak-cation exchange	1800	73592.5
	14	weak-cation exchange	3800	2726.2		14	weak-cation exchange	1800	6913.97		14	weak-cation exchange	1800	159595		14	weak-cation exchange	1800	22921.7		14	weak-cation exchange	3000	6401.63		14	weak-cation exchange	1800	82024.9
	15	weak-cation exchange	3800	2727.71		15	weak-cation exchange	1800	7216.24		15	weak-cation exchange	1800	183622		15	weak-cation exchange	1800	26735		15	weak-cation exchange	3000	8182.84		15	weak-cation exchange	1800	85219.9
	16	weak-cation exchange	3800	2728.68		16	weak-cation exchange	1800	7552.32		16	weak-cation exchange	3000	2497.67		16	weak-cation exchange	1800	29393.6		16	weak-cation exchange	3000	8830.27		16	weak-cation exchange	3000	14271.9
	17	weak-cation exchange	3800	5707.82		17	weak-cation exchange	1800	9052.83		17	weak-cation exchange	3000	2543.34		17	weak-cation exchange	1800	29746.4		17	weak-cation exchange	3000	29955.7		17	weak-cation exchange	3000	15269.7
	18	weak-cation exchange	3800	6415.25		18	weak-cation exchange	1800	9492.23		18	weak-cation exchange	3000	2758.93		18	weak-cation exchange	1800	30727.9		18	weak-cation exchange	3000	33200.1		18	weak-cation exchange	3800	2522.28
	19	weak-cation exchange	3800	17172.2		19	weak-cation exchange	1800	10334.6		19	weak-cation exchange	3000	4581.34		19	weak-cation exchange	1800	38957		19	weak-cation exchange	3000	47748.5		19	weak-cation exchange	3800	3492.37
	20	weak-cation exchange	3800	20272.3		20	weak-cation exchange	1800	11383.4		20	weak-cation exchange	3000	4633.51		20	weak-cation exchange	1800	39888.9		20	weak-cation exchange	3000	92688.2		20	weak-cation exchange	3800	4811.52
	21	weak-cation exchange	3800	20888.4		21	weak-cation exchange	1800	11678.2		21	weak-cation exchange	3000	6423.88		21	weak-cation exchange	1800	45399.5		21	weak-cation exchange	3000	102314		21	weak-cation exchange	3800	6736.59
	22	weak-cation exchange	3800	30851.6		22	weak-cation exchange	1800	16043.8		22	weak-cation exchange	3000	6916.5		22	weak-cation exchange	1800	76190.4		22	weak-cation exchange	3000	114429		22	weak-cation exchange	3800	8214.98
	23	weak-cation exchange	3800	31517.4		23	weak-cation exchange	1800	16207.7		23	weak-cation exchange	3000	7521.83		23	weak-cation exchange	1800	193290		23	weak-cation exchange	3000	170002		23	weak-cation exchange	3800	8914.34
						24	weak-cation exchange	1800	18912.9		24	weak-cation exchange	3000	9088.36		24	weak-cation exchange	3000	2763.53		24	weak-cation exchange	3800	5136.68		24	weak-cation exchange	3800	14062.2
						25	weak-cation exchange	1800	19102.9		25	weak-cation exchange	3000	33069.8		25	weak-cation exchange	3000	4030.17		25	weak-cation exchange	3800	5600.4		25	weak-cation exchange	3800	21156.1
						26	weak-cation exchange	1800	23311.7		26	weak-cation exchange	3000	33088.2		26	weak-cation exchange	3000	4253.46		26	weak-cation exchange	3800	11645.6		26	weak-cation exchange	3800	40357.5
						27	weak-cation exchange	1800	25659.1		27	weak-cation exchange	3000	41133.2		27	weak-cation exchange	3000	5822.31		27	weak-cation exchange	3800	13490		27	weak-cation exchange	3800	42186.2
						28	weak-cation exchange	1800	29213		28	weak-cation exchange	3000	50459.2		28	weak-cation exchange	3000	7973.86		28	weak-cation exchange	3800	37799.7		28	weak-cation exchange	3800	43832.2
						29	weak-cation exchange	1800	30341.7		29	weak-cation exchange	3000	56021.8		29	weak-cation exchange	3000	10259.5		29	weak-cation exchange	3800	83254.2		29	weak-cation exchange	3800	112423
						30	weak-cation exchange	1800	33252.9		30	weak-cation exchange	3000	56676.2		30	weak-cation exchange	3000	15843.9		30	weak-cation exchange	3800	152989		30	weak-cation exchange	3800	160473
						31	weak-cation exchange	1800	33524.4		31	weak-cation exchange	3000	57053.6		31	weak-cation exchange	3000	15880.4		31	weak-cation exchange	3800	156791
						32	weak-cation exchange	1800	33909.2		32	weak-cation exchange	3000	58139.9		32	weak-cation exchange	3000	17385.6
						33	weak-cation exchange	1800	34531.9		33	weak-cation exchange	3000	110834		33	weak-cation exchange	3000	18473.5
						34	weak-cation exchange	1800	41365.8		34	weak-cation exchange	3000	126581		34	weak-cation exchange	3000	30116.3
						35	weak-cation exchange	1800	41861.8		35	weak-cation exchange	3000	186397		35	weak-cation exchange	3000	50238.7
						36	weak-cation exchange	1800	50092.4		36	weak-cation exchange	3800	2461.87		36	weak-cation exchange	3000	53316.9
						37	weak-cation exchange	1800	53192.6		37	weak-cation exchange	3800	2470.19		37	weak-cation exchange	3000	93906.9
						38	weak-cation exchange	1800	56777.5		38	weak-cation exchange	3800	2495.77		38	weak-cation exchange	3000	197722
						39	weak-cation exchange	1800	59373.9		39	weak-cation exchange	3800	16171.7		39	weak-cation exchange	3800	2578.71
						40	weak-cation exchange	1800	60867.4		40	weak-cation exchange	3800	19195.8		40	weak-cation exchange	3800	2583.56
						41	weak-cation exchange	1800	65906.5		41	weak-cation exchange	3800	25499.3		41	weak-cation exchange	3800	2649.94
						42	weak-cation exchange	1800	73552.5		42	weak-cation exchange	3800	112484		42	weak-cation exchange	3800	3071.49
						43	weak-cation exchange	1800	74793.5		43	weak-cation exchange	3800	115338		43	weak-cation exchange	3800	4540.81
						44	weak-cation exchange	1800	99082.6		44	weak-cation exchange	3800	159085		44	weak-cation exchange	3800	6440.67
						45	weak-cation exchange	1800	104558							45	weak-cation exchange	3800	7520.17
						46	weak-cation exchange	1800	108940							46	weak-cation exchange	3800	7913.88
						47	weak-cation exchange	1800	119212							47	weak-cation exchange	3800	8198.63
						48	weak-cation exchange	1800	128786							48	weak-cation exchange	3800	13085.7
						49	weak-cation exchange	1800	139699							49	weak-cation exchange	3800	15031.7
						50	weak-cation exchange	1800	149436							50	weak-cation exchange	3800	29262.9
						51	weak-cation exchange	1800	153604							51	weak-cation exchange	3800	36268.7
						52	weak-cation exchange	1800	163095							52	weak-cation exchange	3800	41062.7
						53	weak-cation exchange	1800	179408							53	weak-cation exchange	3800	42084.8
						54	weak-cation exchange	3000	2509.77							54	weak-cation exchange	3800	51008.5
						55	weak-cation exchange	3000	2534.5							55	weak-cation exchange	3800	53565.4
						56	weak-cation exchange	3000	2543.86							56	weak-cation exchange	3800	54414.7
						57	weak-cation exchange	3000	2722.3							57	weak-cation exchange	3800	93001.8
						58	weak-cation exchange	3000	2734.64							58	weak-cation exchange	3800	118261
						59	weak-cation exchange	3000	3306.87							59	weak-cation exchange	3800	161645
						60	weak-cation exchange	3000	8599.31
						61	weak-cation exchange	3000	9061.53
						62	weak-cation exchange	3000	9916.99
						63	weak-cation exchange	3000	11373.3
						64	weak-cation exchange	3000	12768.1
						65	weak-cation exchange	3000	14914.4
						66	weak-cation exchange	3000	18619.4
						67	weak-cation exchange	3000	19420.9
						68	weak-cation exchange	3000	19472
						69	weak-cation exchange	3000	29132.9
						70	weak-cation exchange	3000	29553.1
						71	weak-cation exchange	3000	29800.2
						72	weak-cation exchange	3000	30158.7
						73	weak-cation exchange	3000	33060.7
						74	weak-cation exchange	3000	33437.8
						75	weak-cation exchange	3000	36924.2
						76	weak-cation exchange	3000	39710.7
						77	weak-cation exchange	3000	43366.5
						78	weak-cation exchange	3000	44259.5
						79	weak-cation exchange	3000	49790.6
						80	weak-cation exchange	3000	51346.5
						81	weak-cation exchange	3000	52306.1
						82	weak-cation exchange	3000	54999.3
						83	weak-cation exchange	3000	56597.5
						84	weak-cation exchange	3000	69768.4
						85	weak-cation exchange	3000	78629.3
						86	weak-cation exchange	3000	85626.6
						87	weak-cation exchange	3000	133835
						88	weak-cation exchange	3000	137880
						89	weak-cation exchange	3000	177569
						90	weak-cation exchange	3000	180587
						91	weak-cation exchange	3800	2460.79
						92	weak-cation exchange	3800	2549.78
						93	weak-cation exchange	3800	2559.18
						94	weak-cation exchange	3800	2567.49
						95	weak-cation exchange	3800	2686.2
						96	weak-cation exchange	3800	2801.96
						97	weak-cation exchange	3800	3310.19
						98	weak-cation exchange	3800	6643.27
						99	weak-cation exchange	3800	6954.39
						100	weak-cation exchange	3800	7349.78
						101	weak-cation exchange	3800	8139.67
						102	weak-cation exchange	3800	8420.57
						103	weak-cation exchange	3800	9004.47
						104	weak-cation exchange	3800	9272.44
						105	weak-cation exchange	3800	9956.25
						106	weak-cation exchange	3800	11649.7
						107	weak-cation exchange	3800	16916.6
						108	weak-cation exchange	3800	20875.5
						109	weak-cation exchange	3800	22949.5
						110	weak-cation exchange	3800	23344.3
						111	weak-cation exchange	3800	25395.6
						112	weak-cation exchange	3800	28841.1
						113	weak-cation exchange	3800	30336.5
						114	weak-cation exchange	3800	33461.3
						115	weak-cation exchange	3800	36324
						116	weak-cation exchange	3800	37564.4
						117	weak-cation exchange	3800	38529.3
						118	weak-cation exchange	3800	43884.6
						119	weak-cation exchange	3800	45990.7
						120	weak-cation exchange	3800	47815.7
						121	weak-cation exchange	3800	54412.6
						122	weak-cation exchange	3800	63051.6
						123	weak-cation exchange	3800	66791.5
						124	weak-cation exchange	3800	70934.7
						125	weak-cation exchange	3800	73094.6
						126	weak-cation exchange	3800	74783.3
						127	weak-cation exchange	3800	75447.4
						128	weak-cation exchange	3800	75822.4
						129	weak-cation exchange	3800	78913.5
						130	weak-cation exchange	3800	81318.7
						131	weak-cation exchange	3800	101348
						132	weak-cation exchange	3800	102694
						133	weak-cation exchange	3800	107097
						134	weak-cation exchange	3800	116370
						135	weak-cation exchange	3800	122348
						136	weak-cation exchange	3800	132595
						137	weak-cation exchange	3800	133747
						138	weak-cation exchange	3800	143057
						139	weak-cation exchange	3800	148091
						140	weak-cation exchange	3800	153991
						141	weak-cation exchange	3800	163803
						142	weak-cation exchange	3800	164791
						143	weak-cation exchange	3800	171214
						144	weak-cation exchange	3800	197710

## Sheet: CMvsUM
	Liquid-Phase Anion-Exchange Fraction 1					Liquid-Phase Anion-Exchange Fraction 2					Liquid-Phase Anion-Exchange Fraction 3					Liquid-Phase Anion-Exchange Fraction 4					Liquid-Phase Anion-Exchange Fraction 5					Liquid-Phase Anion-Exchange Fraction 6
	N	ProteinChip Chemistry	Laser Intensity (nJ)	m/z		N	ProteinChip Chemistry	Laser Intensity (nJ)	m/z		N	ProteinChip Chemistry	Laser Intensity (nJ)	m/z		N	ProteinChip Chemistry	Laser Intensity (nJ)	m/z		N	ProteinChip Chemistry	Laser Intensity (nJ)	m/z		N	ProteinChip Chemistry	Laser Intensity (nJ)	m/z
	1	weak-cation exchange	1800	2737.57		1	weak-cation exchange	1800	2396.6		1	weak-cation exchange	1800	4040.7		1	weak-cation exchange	1800	4039.91		1	weak-cation exchange	1800	2049.55		1	weak-cation exchange	1800	2846.52
	2	weak-cation exchange	1800	3348.42		2	weak-cation exchange	1800	2679.52		2	weak-cation exchange	1800	4251.14		2	weak-cation exchange	1800	4779.25		2	weak-cation exchange	1800	2093.75		2	weak-cation exchange	1800	4612.7
	3	weak-cation exchange	1800	3479.89		3	weak-cation exchange	1800	4944.91		3	weak-cation exchange	1800	6943.12		3	weak-cation exchange	1800	4978.32		3	weak-cation exchange	1800	4840.38		3	weak-cation exchange	1800	4942.9
	4	weak-cation exchange	1800	3635.45		4	weak-cation exchange	1800	6158.41		4	weak-cation exchange	1800	16460.5		4	weak-cation exchange	1800	9099.49		4	weak-cation exchange	1800	6437.96		4	weak-cation exchange	1800	5054.58
	5	weak-cation exchange	1800	3932.96		5	weak-cation exchange	1800	14534.2		5	weak-cation exchange	1800	18351.5		5	weak-cation exchange	1800	9586.57		5	weak-cation exchange	1800	6500.6		5	weak-cation exchange	1800	35303.6
	6	weak-cation exchange	1800	6402.63		6	weak-cation exchange	1800	30815.7		6	weak-cation exchange	1800	21038		6	weak-cation exchange	1800	10504.1		6	weak-cation exchange	1800	7744.14		6	weak-cation exchange	1800	63984.9
	7	weak-cation exchange	1800	8541.66		7	weak-cation exchange	1800	37838.3		7	weak-cation exchange	1800	163887		7	weak-cation exchange	1800	12631.3		7	weak-cation exchange	1800	8603.22		7	weak-cation exchange	1800	77216.8
	8	weak-cation exchange	1800	22673.2		8	weak-cation exchange	1800	103700		8	weak-cation exchange	3000	7048.65		8	weak-cation exchange	1800	15967.2		8	weak-cation exchange	1800	8947.47		8	weak-cation exchange	3000	4642.18
	9	weak-cation exchange	1800	22988.5		9	weak-cation exchange	1800	165147		9	weak-cation exchange	3000	15057.6		9	weak-cation exchange	1800	22224.4		9	weak-cation exchange	1800	9762.76		9	weak-cation exchange	3000	113185
	10	weak-cation exchange	1800	30813.5		10	weak-cation exchange	3000	2478.44		10	weak-cation exchange	3000	31166.7		10	weak-cation exchange	1800	30727.9		10	weak-cation exchange	1800	12580.9		10	weak-cation exchange	3800	1718.16
	11	weak-cation exchange	1800	34286.2		11	weak-cation exchange	3000	3059.71		11	weak-cation exchange	3000	35266.9		11	weak-cation exchange	1800	32106.2		11	weak-cation exchange	1800	20730.6		11	weak-cation exchange	3800	7645.71
	12	weak-cation exchange	1800	49684.8		12	weak-cation exchange	3000	3202.88		12	weak-cation exchange	3000	53765.7		12	weak-cation exchange	1800	38957		12	weak-cation exchange	1800	22741.7		12	weak-cation exchange	3800	13474.8
	13	weak-cation exchange	1800	51201.2		13	weak-cation exchange	3000	8541.59		13	weak-cation exchange	3000	105622		13	weak-cation exchange	1800	48882.6		13	weak-cation exchange	1800	25166.4		13	weak-cation exchange	3800	31892.9
	14	weak-cation exchange	1800	55716.9		14	weak-cation exchange	3000	56945.9		14	weak-cation exchange	3000	181655		14	weak-cation exchange	1800	56234.9		14	weak-cation exchange	1800	41502.2		14	weak-cation exchange	3800	72293.3
	15	weak-cation exchange	1800	58245.2		15	weak-cation exchange	3000	115515							15	weak-cation exchange	1800	78487.7		15	weak-cation exchange	1800	54933.9		15	weak-cation exchange	3800	104691
	16	weak-cation exchange	1800	86987.3		16	weak-cation exchange	3000	171058							16	weak-cation exchange	1800	159165		16	weak-cation exchange	1800	58391.1		16	weak-cation exchange	3800	173954
	17	weak-cation exchange	1800	160969		17	weak-cation exchange	3800	2559.18							17	weak-cation exchange	3000	2496.66		17	weak-cation exchange	1800	60714.9
	18	weak-cation exchange	3000	3127.91		18	weak-cation exchange	3800	13091.6							18	weak-cation exchange	3000	2642.84		18	weak-cation exchange	1800	63157.2
	19	weak-cation exchange	3000	5662.57		19	weak-cation exchange	3800	13244.5							19	weak-cation exchange	3000	4087.94		19	weak-cation exchange	1800	80246.8
	20	weak-cation exchange	3000	15781.8		20	weak-cation exchange	3800	31551.3							20	weak-cation exchange	3000	8108.78		20	weak-cation exchange	1800	83305.9
	21	weak-cation exchange	3000	19791.6		21	weak-cation exchange	3800	41942.4							21	weak-cation exchange	3000	9154.66		21	weak-cation exchange	1800	83569.5
	22	weak-cation exchange	3800	2483.43		22	weak-cation exchange	3800	115808							22	weak-cation exchange	3000	10790.6		22	weak-cation exchange	1800	115390
	23	weak-cation exchange	3800	2500.19		23	weak-cation exchange	3800	145400							23	weak-cation exchange	3000	11393.7		23	weak-cation exchange	1800	116927
	24	weak-cation exchange	3800	2545.25		24	weak-cation exchange	3800	148091							24	weak-cation exchange	3000	17938.4		24	weak-cation exchange	1800	124781
	25	weak-cation exchange	3800	2788.61												25	weak-cation exchange	3000	27601.4		25	weak-cation exchange	1800	145958
	26	weak-cation exchange	3800	7117.52												26	weak-cation exchange	3000	40041.4		26	weak-cation exchange	1800	152813
	27	weak-cation exchange	3800	10119.9												27	weak-cation exchange	3000	59596.1		27	weak-cation exchange	1800	154775
	28	weak-cation exchange	3800	13258.2												28	weak-cation exchange	3800	2461.44		28	weak-cation exchange	3000	1577.37
	29	weak-cation exchange	3800	26633.5												29	weak-cation exchange	3800	2566.79		29	weak-cation exchange	3000	2469.23
	30	weak-cation exchange	3800	41907.7												30	weak-cation exchange	3800	2714.41		30	weak-cation exchange	3000	2493.54
	31	weak-cation exchange	3800	57778.5												31	weak-cation exchange	3800	2865.13		31	weak-cation exchange	3000	2685.23
	32	weak-cation exchange	3800	105124												32	weak-cation exchange	3800	6910.15		32	weak-cation exchange	3000	2973.71
	33	weak-cation exchange	3800	167768												33	weak-cation exchange	3800	8720.36		33	weak-cation exchange	3000	5059.97
	34	weak-cation exchange	3800	197705												34	weak-cation exchange	3800	12620.7		34	weak-cation exchange	3000	5597.54
																35	weak-cation exchange	3800	85046.2		35	weak-cation exchange	3000	7439.31
																					36	weak-cation exchange	3000	11462.7
																					37	weak-cation exchange	3000	13226.7
																					38	weak-cation exchange	3000	13435.6
																					39	weak-cation exchange	3000	21140.2
																					40	weak-cation exchange	3000	23118.5
																					41	weak-cation exchange	3000	34103.7
																					42	weak-cation exchange	3000	36887.8
																					43	weak-cation exchange	3000	40861.7
																					44	weak-cation exchange	3000	78414.5
																					45	weak-cation exchange	3000	79632.6
																					46	weak-cation exchange	3000	97634
																					47	weak-cation exchange	3000	158858
																					48	weak-cation exchange	3000	165290
																					49	weak-cation exchange	3000	184332
																					50	weak-cation exchange	3000	190600
																					51	weak-cation exchange	3800	2508.91
																					52	weak-cation exchange	3800	2672.95
																					53	weak-cation exchange	3800	3695.85
																					54	weak-cation exchange	3800	3968.47
																					55	weak-cation exchange	3800	5063.13
																					56	weak-cation exchange	3800	7434.16
																					57	weak-cation exchange	3800	7632.91
																					58	weak-cation exchange	3800	8837.52
																					59	weak-cation exchange	3800	9330.8
																					60	weak-cation exchange	3800	13490
																					61	weak-cation exchange	3800	16133.7
																					62	weak-cation exchange	3800	25507.7
																					63	weak-cation exchange	3800	49015.6
																					64	weak-cation exchange	3800	49419.9
																					65	weak-cation exchange	3800	50535.4
																					66	weak-cation exchange	3800	52143.6
																					67	weak-cation exchange	3800	72806.7
																					68	weak-cation exchange	3800	84246.1
																					69	weak-cation exchange	3800	90824.9
																					70	weak-cation exchange	3800	144475
																					71	weak-cation exchange	3800	181628
																					72	weak-cation exchange	3800	182618

## Sheet: SMAvsUM
	Liquid-Phase Anion-Exchange Fraction 1					Liquid-Phase Anion-Exchange Fraction 2					Liquid-Phase Anion-Exchange Fraction 3					Liquid-Phase Anion-Exchange Fraction 4					Liquid-Phase Anion-Exchange Fraction 5					Liquid-Phase Anion-Exchange Fraction 6
	N	ProteinChip Chemistry	Laser Intensity (nJ)	m/z		N	ProteinChip Chemistry	Laser Intensity (nJ)	m/z		N	ProteinChip Chemistry	Laser Intensity (nJ)	m/z		N	ProteinChip Chemistry	Laser Intensity (nJ)	m/z		N	ProteinChip Chemistry	Laser Intensity (nJ)	m/z		N	ProteinChip Chemistry	Laser Intensity (nJ)	m/z
	1	weak-cation exchange	1800	2127.49		1	weak-cation exchange	1800	3208.86		1	weak-cation exchange	1800	2282.8		1	weak-cation exchange	1800	4039.91		1	weak-cation exchange	1800	3692.63		1	weak-cation exchange	1800	3308.97
	2	weak-cation exchange	1800	2737.57		2	weak-cation exchange	1800	3366.19		2	weak-cation exchange	1800	2465.55		2	weak-cation exchange	1800	4538.55		2	weak-cation exchange	1800	4345.54		2	weak-cation exchange	1800	4040.96
	3	weak-cation exchange	1800	3348.42		3	weak-cation exchange	1800	5843.28		3	weak-cation exchange	1800	4040.7		3	weak-cation exchange	1800	6384.48		3	weak-cation exchange	1800	4363.33		3	weak-cation exchange	1800	4117.94
	4	weak-cation exchange	1800	4039.9		4	weak-cation exchange	1800	6913.97		4	weak-cation exchange	1800	6887.38		4	weak-cation exchange	1800	9460.74		4	weak-cation exchange	1800	5952.24		4	weak-cation exchange	1800	4199.74
	5	weak-cation exchange	1800	4538.44		5	weak-cation exchange	1800	9954.32		5	weak-cation exchange	1800	7450.62		5	weak-cation exchange	1800	9586.57		5	weak-cation exchange	1800	6401.58		5	weak-cation exchange	1800	4777.78
	6	weak-cation exchange	1800	4559.17		6	weak-cation exchange	1800	12671.3		6	weak-cation exchange	1800	10422.1		6	weak-cation exchange	1800	11902		6	weak-cation exchange	1800	6924.62		6	weak-cation exchange	1800	6041.13
	7	weak-cation exchange	1800	5436.6		7	weak-cation exchange	1800	24948.3		7	weak-cation exchange	1800	16341		7	weak-cation exchange	1800	79542.4		7	weak-cation exchange	1800	9472.35		7	weak-cation exchange	1800	9161.24
	8	weak-cation exchange	1800	5655.28		8	weak-cation exchange	1800	32317.4		8	weak-cation exchange	1800	16898.6		8	weak-cation exchange	1800	156172		8	weak-cation exchange	1800	10021.1		8	weak-cation exchange	1800	9684.96
	9	weak-cation exchange	1800	6343.26		9	weak-cation exchange	1800	81420.1		9	weak-cation exchange	1800	22303.2		9	weak-cation exchange	1800	171582		9	weak-cation exchange	1800	10822.6		9	weak-cation exchange	1800	21627
	10	weak-cation exchange	1800	6587.44		10	weak-cation exchange	1800	117163		10	weak-cation exchange	1800	58421.1		10	weak-cation exchange	3000	2460.21		10	weak-cation exchange	1800	13228.9		10	weak-cation exchange	1800	26148.4
	11	weak-cation exchange	1800	14445.6		11	weak-cation exchange	1800	127248		11	weak-cation exchange	1800	80851.5		11	weak-cation exchange	3000	2558.3		11	weak-cation exchange	1800	16681		11	weak-cation exchange	1800	28206.3
	12	weak-cation exchange	1800	39840.1		12	weak-cation exchange	1800	163095		12	weak-cation exchange	1800	81109.4		12	weak-cation exchange	3000	4030.17		12	weak-cation exchange	1800	19880.4		12	weak-cation exchange	1800	51427.3
	13	weak-cation exchange	1800	49807.2		13	weak-cation exchange	3000	2531.29		13	weak-cation exchange	1800	193570		13	weak-cation exchange	3000	17171		13	weak-cation exchange	1800	23443.8		13	weak-cation exchange	3000	4344.5
	14	weak-cation exchange	1800	50545.5		14	weak-cation exchange	3000	3059.71		14	weak-cation exchange	3000	4037.35		14	weak-cation exchange	3800	4028.47		14	weak-cation exchange	1800	28054		14	weak-cation exchange	3000	5823.64
	15	weak-cation exchange	1800	80720.5		15	weak-cation exchange	3000	5250.14		15	weak-cation exchange	3000	4497.86		15	weak-cation exchange	3800	10694.3		15	weak-cation exchange	1800	51351.3		15	weak-cation exchange	3000	6809.71
	16	weak-cation exchange	1800	89910.6		16	weak-cation exchange	3000	5601.18		16	weak-cation exchange	3000	4581.34		16	weak-cation exchange	3800	17052.9		16	weak-cation exchange	1800	51725		16	weak-cation exchange	3000	8220.76
	17	weak-cation exchange	1800	93777.7		17	weak-cation exchange	3000	8189.73		17	weak-cation exchange	3000	7048.65		17	weak-cation exchange	3800	17178.4		17	weak-cation exchange	1800	56738		17	weak-cation exchange	3000	10205.6
	18	weak-cation exchange	1800	154920		18	weak-cation exchange	3000	10818.4		18	weak-cation exchange	3000	9058.78		18	weak-cation exchange	3800	42084.8		18	weak-cation exchange	1800	60714.9		18	weak-cation exchange	3000	23297.8
	19	weak-cation exchange	1800	157066		19	weak-cation exchange	3000	11373.3		19	weak-cation exchange	3000	14871.7							19	weak-cation exchange	1800	105631		19	weak-cation exchange	3000	31029.7
	20	weak-cation exchange	3000	2476.42		20	weak-cation exchange	3000	30561.6		20	weak-cation exchange	3000	23665.7							20	weak-cation exchange	1800	129387		20	weak-cation exchange	3000	81747.3
	21	weak-cation exchange	3000	2537.85		21	weak-cation exchange	3000	138438		21	weak-cation exchange	3000	40003.2							21	weak-cation exchange	3000	2824.29		21	weak-cation exchange	3800	3492.37
	22	weak-cation exchange	3000	2650.3		22	weak-cation exchange	3000	144996		22	weak-cation exchange	3000	40426.3							22	weak-cation exchange	3000	4131.16		22	weak-cation exchange	3800	4538.39
	23	weak-cation exchange	3000	2788.54		23	weak-cation exchange	3000	161972		23	weak-cation exchange	3000	42363.9							23	weak-cation exchange	3000	5059.97		23	weak-cation exchange	3800	4611.81
	24	weak-cation exchange	3000	3813.15		24	weak-cation exchange	3800	9645.22		24	weak-cation exchange	3000	52654.8							24	weak-cation exchange	3000	6397.9		24	weak-cation exchange	3800	5061.42
	25	weak-cation exchange	3000	10795.3		25	weak-cation exchange	3800	14135.4		25	weak-cation exchange	3000	54758.3							25	weak-cation exchange	3000	9312.96		25	weak-cation exchange	3800	30103
	26	weak-cation exchange	3000	13109.8		26	weak-cation exchange	3800	16147.5		26	weak-cation exchange	3000	123914							26	weak-cation exchange	3000	9528.87		26	weak-cation exchange	3800	40463.9
	27	weak-cation exchange	3000	22096.5		27	weak-cation exchange	3800	16916.6		27	weak-cation exchange	3000	156977							27	weak-cation exchange	3000	12195.5		27	weak-cation exchange	3800	49152.2
	28	weak-cation exchange	3000	25643.3		28	weak-cation exchange	3800	101348		28	weak-cation exchange	3000	159134							28	weak-cation exchange	3000	12620.9		28	weak-cation exchange	3800	58676.5
	29	weak-cation exchange	3000	28987.7		29	weak-cation exchange	3800	111471		29	weak-cation exchange	3800	2619.28							29	weak-cation exchange	3000	22332.7		29	weak-cation exchange	3800	105292
	30	weak-cation exchange	3000	31886.5		30	weak-cation exchange	3800	163803		30	weak-cation exchange	3800	4863.24							30	weak-cation exchange	3000	28791.8		30	weak-cation exchange	3800	184523
	31	weak-cation exchange	3000	39551							31	weak-cation exchange	3800	8218.52							31	weak-cation exchange	3000	35629.5
	32	weak-cation exchange	3000	39754.7							32	weak-cation exchange	3800	11364.7							32	weak-cation exchange	3000	50501.9
	33	weak-cation exchange	3000	45527.7							33	weak-cation exchange	3800	12605.7							33	weak-cation exchange	3000	59252.7
	34	weak-cation exchange	3000	50493.6							34	weak-cation exchange	3800	15921.2							34	weak-cation exchange	3000	110138
	35	weak-cation exchange	3000	52164.1							35	weak-cation exchange	3800	30105.6							35	weak-cation exchange	3000	126799
	36	weak-cation exchange	3000	58418.5							36	weak-cation exchange	3800	37110.3							36	weak-cation exchange	3800	2471.72
	37	weak-cation exchange	3000	74314.9							37	weak-cation exchange	3800	37839.1							37	weak-cation exchange	3800	4127.78
	38	weak-cation exchange	3000	78924.9							38	weak-cation exchange	3800	51663.9							38	weak-cation exchange	3800	4348.22
	39	weak-cation exchange	3000	80948.7							39	weak-cation exchange	3800	67661.3							39	weak-cation exchange	3800	4744.99
	40	weak-cation exchange	3000	89714							40	weak-cation exchange	3800	79349.9							40	weak-cation exchange	3800	4835.53
	41	weak-cation exchange	3000	96018.3							41	weak-cation exchange	3800	90634.4							41	weak-cation exchange	3800	4951.93
	42	weak-cation exchange	3000	118485							42	weak-cation exchange	3800	105395							42	weak-cation exchange	3800	5063.13
	43	weak-cation exchange	3000	171198							43	weak-cation exchange	3800	111193							43	weak-cation exchange	3800	9110.61
	44	weak-cation exchange	3800	2544.5							44	weak-cation exchange	3800	156578							44	weak-cation exchange	3800	9300.72
	45	weak-cation exchange	3800	2545.25							45	weak-cation exchange	3800	173580							45	weak-cation exchange	3800	9526.77
	46	weak-cation exchange	3800	2564.96																	46	weak-cation exchange	3800	10822.4
	47	weak-cation exchange	3800	3229.19																	47	weak-cation exchange	3800	12181.5
	48	weak-cation exchange	3800	3349.88																	48	weak-cation exchange	3800	12619.6
	49	weak-cation exchange	3800	3560.53																	49	weak-cation exchange	3800	13835.5
	50	weak-cation exchange	3800	3794.62																	50	weak-cation exchange	3800	50535.4
	51	weak-cation exchange	3800	6186.76																	51	weak-cation exchange	3800	51838.2
	52	weak-cation exchange	3800	6399.6																	52	weak-cation exchange	3800	52143.6
	53	weak-cation exchange	3800	6906.53																	53	weak-cation exchange	3800	54924.6
	54	weak-cation exchange	3800	9285.95																	54	weak-cation exchange	3800	56515.6
	55	weak-cation exchange	3800	9866.2																	55	weak-cation exchange	3800	76906.3
	56	weak-cation exchange	3800	10832.1																	56	weak-cation exchange	3800	84821.5
	57	weak-cation exchange	3800	24652.9																	57	weak-cation exchange	3800	165130
	58	weak-cation exchange	3800	26026.2																	58	weak-cation exchange	3800	170576
	59	weak-cation exchange	3800	56032.8																	59	weak-cation exchange	3800	172341
	60	weak-cation exchange	3800	62439.3
	61	weak-cation exchange	3800	78022.3
	62	weak-cation exchange	3800	113167
	63	weak-cation exchange	3800	116832
